# Supplementary material for: Optimized Whole-Mount Fluorescence Staining Protocol for Pulmonary Toxicity Evaluation Using Mouse Respiratory Epithelia
Source: Methods Protoc. 2025 Dec 3;8(6):146. doi: 10.3390/mps8060146 (PMC12736217; doi:10.3390/mps8060146)
Supplement: Supplementary file 1 [file mps-08-00146-s001.zip]

Archive with 3 entries (3 files):
- Example_Zstack_H2O2.tif
- Example_Zstack_Sham.tif
- IH numbers.xlsx
