# Supplementary material for: Optimized Whole-Mount Fluorescence Staining Protocol for Pulmonary Toxicity Evaluation Using Mouse Respiratory Epithelia
Source: Methods Protoc. 2025 Dec 3;8(6):146. doi: 10.3390/mps8060146 (PMC12736217; doi:10.3390/mps8060146)
Supplement: Supplementary file 1 [file mps-08-00146-s001.zip › IH numbers.xlsx]

## Sheet: Sheet1
	treatment	total cells	total ciliated	total uncilated	total dead	dead epithelia	dead cilated		% ciliated	% non-ciliated	% Total cells dead	% unciliated epithelia dead	% ciliated cells dead	% of dead cells ciliated
	Sham	273	132	141	0	0	0		0.483516	0.516484	0	0	0	0
	1% H2O2	273	101	172	24	6	18		0.369963	0.630037	0.0879121	0.0348837	0.178218	0.75
